# Supplementary material for: Copper Nanoclusters Anchored on Crumpled N-Doped MXene for Ultra-Sensitive Electrochemical Sensing
Source: Sensors (Basel). 2025 Apr 16;25(8):2508. doi: 10.3390/s25082508 (PMC12031129; doi:10.3390/s25082508)
Supplement: Supplementary file 1 [file sensors-25-02508-s001.zip]

Archive with 1 entries (1 files):
- Suplementary Information.pdf
